# Supplementary material for: Assigning the Absolute Configuration of Inositol Poly- and Pyrophosphates by NMR Using a Single Chiral Solvating Agent
Source: Biomolecules. 2023 Jul 19;13(7):1150. doi: 10.3390/biom13071150 (PMC10377360; doi:10.3390/biom13071150)
Supplement: Supplementary file 1 [file biomolecules-13-01150-s001.zip]

Archive with 1 entries (1 files):
- biomolecules-2451466-supplementary.pdf
